# Supplementary material for: Generation of a pancreatic cancer model using a Pdx1-Flp recombinase knock-in allele
Source: PLoS One. 2017 Sep 21;12(9):e0184984. doi: 10.1371/journal.pone.0184984 (PMC5608307; doi:10.1371/journal.pone.0184984)
Supplement: S1 Table — (XLSX) [file pone.0184984.s002.xlsx]

## Sheet: Mouse Data
Pdx1FlpOki; FSF-KrasG12D					Pdx1FlpOki;FSF-KrasG12D/+;p53frt/+					Pdx1FlpOki;FSF-KrasG12D/+;p53frt/frt
Name	Tumor weight (g)	Mouse weight (g)	Tumor Burden (%)		Name	Tumor weight (g)	Mouse weight (g)	Tumor Burden (%)		Name	Tumor weight (g)	Mouse weight (g)	Tumor Burden (%)
i6''#6	0.344	35.3	0.974504		n9''#15	1.162	31.6	3.67722		n8''#13	1.8416	19.2	9.59167
n9''#11	0.63	27.23	2.31362		k5''#2	1.82	24.9	7.30924		k2''#32	1.1679	20.2	5.78168
m8''#10	0.54168	26.78	2.0227		n1''#6	0.177	17.5	1.01143		h3''#37	0.6798	20.5	3.3161
m9''#8	0.2198	21.67	1.01431		i7''#8	0.24	12.6	1.90476		l7''#10	0.4792	13	3.68615
n9''#18	0.697	24.21	2.87898		n6''#4	2.9	27.7	10.4693		l7''#5	0.5841	13.6	4.29485
n8''#8	0.389066	25.12	1.54883		i6''#8	0.58	27.9	2.07885		l9''#27	0.6984	15	4.656
i4''#1	0.42	20.38	2.06084		k5'#7	0.47	24.3	1.93416		n8''#9	1.15	31.88	3.60728
m8''#10	0.573	24.78	2.31235		l3''#12	3	29.1	10.3093		d8'#24	1.8	21.7	8.29493
i8''#3	0.489	29.13	1.67868		k4''#4	0.83	22	3.77273		d7''#16	0.866	29.4	2.94558
h4''#3	0.379	22.41	1.69121		n5''#10	0.5122	19.4	2.64021		n5''#8	0.1881	24.5	0.767755
h4''#1	0.273	23.68	1.15287		h5''#1	1.24	22.6	5.48673		h3''#19	0.44	19.8	2.22222
					l1''#1	0.74	24.3	3.04527		h3''#18	0.92	16.8	5.47619
Average	0.450504	25.5173	1.78626		h7''#4	0.47	21	2.2381		h2''#15	1.0484	16.1	6.5118
St Dev	0.149557	4.12208	0.601102		l9''#24	0.533	31.3	1.70288		m9''#18	1.4	19.9	7.03518
					h7''#5	0.781	21	3.71905		l10''#32	1.23	14.2	8.66197
					l2''#48	2.13	25.2	8.45238		l6''#28	0.29	13.9	2.08633
					h3''#21	0.4305	24.1	1.78631		h5''#4	0.5246	14.8	3.54459
					i2''#38	0.3523	14.32	2.4602		h5''#5	0.3964	14.78	2.682
					j3''#7	0.385	17.28	2.22801		n7''#28	1.415	19.9	7.11055
					l3''#44	N.A.	N.A.	N.A.		l3''#35	1.08	17.5	6.17143
										i10''#24	2.07	24.1	8.58921
					Average	0.987	23.0579	4.0119		k4''#3	3.1	29.4	10.5442
					St Dev	0.861382	5.31103	2.96		j7''#9	0.4922	8.9	5.53034
										m9''#11	1.23	18.6	6.6129
										k2''#1	0.397	12.3	3.22764
										l3''#14	1.83	19.6	9.33673
										j6''#5	1.12	21.2	5.28302
										n7''#56	0.43	17.3	2.48555
										n7''#58	0.27	11.7	2.30769
N.A. : Found dead and not able to collect the pancreas										l3''#12	0.49	15.1	3.24503
										k4''#1	N.A.	N.A.	N.A.
										i5''#20	N.A.	N.A.	N.A.
										h5''#2	N.A.	N.A.	N.A.
										Average	0.987623	18.4953	5.18689
										St Dev	0.658315	5.41047	2.59657
